# Supplementary material for: Genetic analysis of inflorescence and plant height components in sorghum (Panicoidae) and comparative genetics with rice (Oryzoidae)
Source: BMC Plant Biol. 2015 Apr 19;15:107. doi: 10.1186/s12870-015-0477-6 (PMC4404672; doi:10.1186/s12870-015-0477-6)
Supplement: Additional file 1: — The file contains supplementary Tables S1, S2 and S3. (Table S1. Phenotypic correlation determined by Pearson correlation coefficient). (Table S2. 1-LOD likelihood intervals determined by QTL mapping. Trait names, genomic positions and references are indicated). (Table S3. Hotspots identified by GWAS. Trait names, years, genomic positions are indicated). [file 12870_2015_477_MOESM1_ESM.xls]

## Sheet: Table S1
Phenotypic correlation (Pearson correlation coefficients) in year 2009						Significance at P<=0.0001 level
	dry inflor weight	inflor length	inflor width	whorl number
dry inflor weight		0.08	0.04	0.12
inflor length			0.14	-0.03
inflor width				-0.07
	total plant height	base-flag length	rachis-flag length	nodes	dry stalk weight	days to flower
total plant height		0.93	0.17	0.41	0.61	0.29
base-flag length			0.003	0.52	0.7	0.37
rachis-flag length				-0.23	-0.04	-0.23
nodes					0.6	0.71
dry stalk weight						0.54
Phenotypic correlation (Pearson correlation coefficients) in year 2010						Significance at P<=0.0001 level
	dry inflor weight	inflor length	inflor width	whorl number
dry inflor weight		0.1	0.17	0.02
inflor length			0.03	0.12
inflor width				0.2
	total plant height	base-flag length	rachis-flag length	nodes	dry stalk weight	days to flower
total plant height		0.97	0.22	0.49	0.57	0.34
base-flag length			0.06	0.55	0.58	0.37
rachis-flag length				-0.09	0.07	-0.02
nodes					0.46	0.67
dry stalk weight						0.49

## Sheet: Table S2
Trait name	Chromosome	Start (bp)	Stop (bp)	Reference
awn presence	chr3	69739686	74441160	Hart et al., 2001
base-flag length	chr4	57975256	64929593	BTxSP QTL
base-flag length	chr5	54818513	56456906	BTxSP QTL
base-flag length	chr7	58431360	58979855	BTxSP QTL
base-flag length	chr8	156771	4467854	BTxSP QTL
base-flag length	chr9	55087470	59162327	BTxSP QTL
base-flag length	chr10	233463	1221485	BTxSP QTL
culm length	chr1	52708000	55123818	Hart et al., 2001
culm length	chr1	58925463	64938442	Hart et al., 2001
culm length	chr9	53972331	57010750	Feltus et al., 2006
days to flower	chr4	5136298	5399990	Kong et al., 2012
days to flower	chr8	49130616	51219037	Kong et al., 2012
days to flower	chr6	58257387	62208784	Shiringani et al., 2010
days to flower	chr6	41727851	50745659	Paterson et al., 1995
days to flower	chr6	38005075	45215973	Lin et al., 1995
days to flower	chr6	1	31013572	Kebede et al., 2001
days to flower	chr3	61822430	67824056	Shiringani et al., 2010
days to flower	chr8	50508611	55460251	Brown et al., 2006
days to flower	chr10	1	10995820	Ritter et al., 2008
days to flower	chr4	48802394	51249797	Shiringani et al., 2010
days to flower	chr4	48576873	59266909	Ritter et al., 2008
days to flower	chr1	50267690	55123818	Ritter et al., 2008
days to flower	chr2	61550813	66088144	Lin et al., 1995
days to flower	chr9	841798	2438117	Brown et al., 2006
days to flower	chr9	59138530	59635592	Feltus et al., 2006
days to flower	chr9	53972331	57010750	Feltus et al., 2006
dry mass	chr10	10996433	58245284	Ritter et al., 2008
dry mass	chr1	50267690	55123818	Ritter et al., 2008
flag-rachis length	chr6	58409334	60755371	BTxSP QTL
flag-rachis length	chr9	2986048	6100375	BTxSP QTL
nodes	chr3	3459620	6187799	BTxSP QTL
nodes	chr3	51176717	59488153	BTxSP QTL
nodes	chr4	12452369	51249797	BTxSP QTL
nodes	chr4	12452369	58843428	BTxSP QTL
nodes	chr8	4467743	5260207	BTxSP QTL
nodes	chr8	49130616	51902995	BTxSP QTL
nodes	chr9	2986048	4242440	BTxSP QTL
nodes	chr9	55087470	59162327	BTxSP QTL
panicle length	chr8	2965438	55460251	Hart et al., 2001
panicle length	chr7	54201209	61172136	Srinivas et al., 2009
panicle length	chr7	4593563	61172136	Hart et al., 2001
panicle length	chr6	1	49285588	Srinivas et al., 2009
panicle length	chr6	3042495	3173655	Srinivas et al., 2009
panicle length	chr2	63385854	67116835	Srinivas et al., 2009
panicle length	chr9	1366902	4242867	Hart et al., 2001
panicle width	chr3	1	55215364	Hart et al., 2001
panicle width	chr5	6193008	54508315	Hart et al., 2001
panicle width	chr1	68741706	73840631	Hart et al., 2001
panicle width	chr1	66750018	68741864	Hart et al., 2001
panicle width	chr1	7554121	19135631	Hart et al., 2001
plant height	chr5	54280282	56456906	BTxSP QTL
plant height	chr8	156771	4467854	BTxSP QTL
plant height	chr9	4242420	6100375	BTxSP QTL
plant height	chr9	55087470	59162327	BTxSP QTL
plant height	chr10	233463	1221485	BTxSP QTL
plant height	chr3	55215143	68161815	Ritter et al., 2008
plant height	chr3	55866462	67437541	Lin et al., 1995
plant height	chr3	1	3836552	Brown et al., 2006
plant height	chr8	45875597	48205902	Shiringani et al., 2010
plant height	chr5	42265169	62352331	Ritter et al., 2008
plant height	chr4	48802394	58580215	Shiringani et al., 2010
plant height	chr7	56915262	57373894	Lin et al., 1995
plant height	chr7	51120426	61172136	Brown et al., 2006
plant height	chr7	54201209	61172136	Srinivas et al., 2009
plant height	chr6	31013086	54164328	Kebede et al., 2001
plant height	chr6	54624866	60106854	Kebede et al., 2001
plant height	chr6	3173536	49285588	Brown et al., 2006
plant height	chr6	4296219	32244692	Lin et al., 1995
plant height	chr6	57418572	58257550	Srinivas et al., 2009
plant height	chr6	1	49285588	Srinivas et al., 2009
plant height	chr6	58257387	62208784	Shiringani et al., 2010
plant height	chr1	55123797	66750147	Ritter et al., 2008
plant height	chr1	69318028	72905464	Lin et al., 1995
plant height	chr1	23806238	61211720	Shiringani et al., 2010
plant height	chr2	61952729	63386031	Shiringani et al., 2010
plant height	chr9	53972331	57010750	Lin et al., 1995
plant height	chr9	571950	5164252	Lin et al., 1995

## Sheet: Table S3
Trait name	Year	Chromosome	Start (bp)	Stop (bp)	Significant SNP (the lowest P)	Alleles	The lowest P value (CMLM)	Minor allele frequency
awn presence	2009	chr1	1875693	3661550	2303510	G/C	6.29e-08	0.0765
awn presence	2009	chr1	62827819	63101628	63101628	T/G	2.99e-06	0.0612
awn presence	2009	chr3	68912931	74241979	72702502	G/T	3.78e-10	0.325
awn presence	2009	chr4	56780604	64587380	61083188	G/C	2.11e-06	0.0646
awn presence	2009	chr7	45990	3739001	3363337	G/C	2.12e-06	0.231
awn presence	2009	chr7	4459218	4541514	4541514	T/A	1.95e-06	0.0493
awn presence	2009	chr7	54152725	54173142	54152725	T/A	6.68e-06	0.0289
awn presence	2009	chr8	40163251	44686575	43045060	C/G	4.43e-06	0.403
awn presence	2009	chr10	15776645	17890596	15948822	A/G	9.07e-06	0.301
awn presence	2009	chr10	50593659	50707846	50653255	C/T	3.04e-06	0.0782
awn presence	2009	chr10	53551423	53635128	53597053	G/A	1.19e-06	0.102
awn presence	2010	chr1	18526721	18526755	18526755	T/A	7.68e-06	0.0962
awn presence	2010	chr2	6059119	6073421	6062909	G/C	3.29e-06	0.066
awn presence	2010	chr3	69159078	74117008	72702502	G/T	8.71e-10	0.306
awn presence	2010	chr9	2851755	2851758	2851755	T/G	1.49e-06	0.0264
awn presence	2010	chr10	14073929	14534563	14443720	G/A	5.69e-06	0.145
awn presence	2010	chr10	14712464	19948361	16260899	C/T	1.03e-06	0.145
awn presence	2010	chr10	43897095	45708924	44232983	C/T	9.38e-07	0.0792
base-flag length	2009	chr6	4293124	39625817	14134470	A/G	3.29e-09	0.00852
base-flag length	2009	chr6	41165655	48905545	42736415	G/A	8.1e-13	0.328
base-flag length	2009	chr7	56212707	59864685	58390034	G/T	1.04e-06	0.422
base-flag length	2009	chr9	54011658	59525224	57236791	G/A	2.45e-15	0.368
base-flag length	2010	chr5	10839869	11751155	11627267	C/G	1.1e-06	0.205
base-flag length	2010	chr5	43828364	45518198	44215382	T/G	4.67e-07	0.00877
base-flag length	2010	chr6	4293124	39625817	7180983	C/T	6.12e-08	0.00877
base-flag length	2010	chr6	41165655	48905545	42736415	G/A	5.39e-12	0.326
base-flag length	2010	chr7	56212707	59864685	58390037	G/A	5.06e-06	0.434
base-flag length	2010	chr9	54011658	59525224	57236791	G/A	1.01e-12	0.371
dry inflor weight	2009	chr9	53450914	58934832	57259904	A/G	1.01e-06	0.116
dry inflor weight	2010	chr1	61053401	61135491	61135491	A/T	4.11e-06	0.0301
dry inflor weight	2010	chr6	55173080	55551565	55518790	A/T	7.31e-06	0.108
dry inflor weight	2010	chr7	10026950	16813019	10030272	C/A	2.29e-06	0.01
dry inflor weight	2010	chr7	50476109	56065183	53629234	T/G	5.63e-06	0.0241
dry stalk weight	2009	chr2	4266632	4796420	4660436	A/T	2.01e-08	0.0184
dry stalk weight	2009	chr3	15929626	15934868	15934700	C/T	6.72e-08	0.0227
dry stalk weight	2009	chr4	59045251	60096269	59713892	G/A	4.82e-06	0.0567
dry stalk weight	2009	chr4	60147766	61452027	60625268	G/C	2.06e-06	0.0949
dry stalk weight	2009	chr4	62317089	63417062	63417038	T/C	1.5e-07	0.0354
dry stalk weight	2009	chr4	63435278	64850520	64444878	A/G	2.39e-07	0.0439
dry stalk weight	2009	chr6	4181608	40364135	4478401	A/T	7.73e-09	0.0241
dry stalk weight	2009	chr6	41077303	46073826	42736415	G/A	1.09e-07	0.326
dry stalk weight	2009	chr6	49632278	52202199	50000145	A/C	1.52e-06	0.0255
dry stalk weight	2009	chr9	4692727	5217965	4725401	G/A	5.63e-09	0.0822
dry stalk weight	2009	chr9	56626810	59515431	57310782	C/T	5.82e-09	0.118
dry stalk weight	2010	chr2	30106199	42437091	31143027	C/T	1.14e-06	0.0392
dry stalk weight	2010	chr6	4428096	5857211	5615397	C/A	9e-06	0.048
dry stalk weight	2010	chr6	40073787	47974532	42736415	G/A	2.55e-10	0.324
dry stalk weight	2010	chr7	12048254	14509308	12889635	G/A	7.58e-06	0.0203
dry stalk weight	2010	chr7	15532502	19775051	17921134	G/C	1.01e-06	0.0422
dry stalk weight	2010	chr9	55048204	59543787	57231987	G/C	1.21e-07	0.363
days to flower	2009	chr6	4427642	39007151	14134470	A/G	4.79e-09	0.00852
days to flower	2009	chr6	40244005	46853808	42641061	A/C	3.05e-08	0.0071
days to flower	2009	chr9	56375715	59515431	59010379	A/G	1.6e-06	0.295
days to flower	2010	chr6	4427642	39007151	14134470	A/G	5.76e-08	0.00718
days to flower	2010	chr6	40244005	46853808	42736415	G/A	2.04e-06	0.323
days to flower	2010	chr9	56375715	59515431	58757062	A/G	3.6e-06	0.0948
flag-rachis length	2009	chr2	65739688	66088441	65997118	G/A	1.13e-06	0.237
flag-rachis length	2009	chr6	49432232	51503545	50745257	G/A	5.46e-06	0.0753
flag-rachis length	2010	chr5	51536125	52086484	52066043	G/A	2.51e-06	0.0848
flag-rachis length	2010	chr6	37881800	42206663	40391622	C/T	7.69e-07	0.038
flag-rachis length	2010	chr6	49624529	52283672	49895413	C/T	5.77e-06	0.0351
flag-rachis length	2010	chr10	53223709	53317504	53272052	C/T	5.42e-06	0.2
inflor length	2009	chr5	17037214	41813808	17518239	G/C	5.68e-06	0.13
inflor length	2010	chr1	69348	13117417	1919805	A/G	3.65e-10	0.0113
inflor length	2010	chr2	68816747	69280842	68816747	G/C	4.9e-07	0.0377
inflor length	2010	chr6	42258173	47038936	46853308	C/T	4.78e-15	0.0132
inflor length	2010	chr8	10231169	12383484	10231169	C/T	1.16e-06	0.0396
inflor length	2010	chr8	43252110	49886386	48761644	A/C	7.78e-06	0.487
inflor length	2010	chr10	4556438	4803470	4803445	T/C	1.94e-09	0.0189
inflor width	2009	chr1	80552	5806609	5213132	C/T	1.97e-08	0.0169
inflor width	2009	chr1	6721470	9060791	6972831	G/C	5.7e-06	0.0254
inflor width	2009	chr1	13829802	14077199	13934674	G/A	3.3e-06	0.0438
inflor width	2009	chr1	60678072	61993538	61184007	A/T	3.53e-06	0.0198
inflor width	2009	chr1	70607922	72503916	72490236	G/A	2.1e-08	0.0438
inflor width	2009	chr2	8071242	20723469	8285869	C/T	3.96e-07	0.0395
inflor width	2009	chr2	20928477	22408323	21258916	G/C	1.44e-06	0.16
inflor width	2009	chr3	865600	6306112	3676133	G/C	3.71e-07	0.0325
inflor width	2009	chr3	15627942	48422013	20827193	C/T	1.14e-07	0.0226
inflor width	2009	chr3	53606736	55423638	53631467	C/G	6.2e-06	0.126
inflor width	2009	chr3	70732991	70842786	70732991	T/G	8.83e-07	0.0424
inflor width	2009	chr5	17382467	20891646	18851072	G/A	3.81e-06	0.0169
inflor width	2009	chr7	8780870	9838613	8895730	C/T	1.27e-06	0.048
inflor width	2009	chr7	16163319	49919040	39553901	C/G	5.51e-06	0.0198
inflor width	2009	chr9	51011511	56169783	53213558	C/G	4.56e-08	0.0212
inflor width	2009	chr9	56384240	58196689	56989894	G/A	1.29e-06	0.0113
inflor width	2009	chr10	52315955	54722422	54662253	C/G	1.92e-07	0.1
nodes	2009	chr6	3231503	39564167	14134521	T/A	1.49e-08	0.0094
nodes	2009	chr6	41500709	46339964	42641061	A/C	8.07e-09	0.00784
nodes	2009	chr9	56373253	59602839	59515431	C/A	4.65e-07	0.35
nodes	2010	chr1	59767016	62817109	62154791	T/G	7.69e-07	0.0913
nodes	2010	chr5	61416527	62326490	62163497	T/C	8.46e-07	0.0377
nodes	2010	chr6	3231503	41980101	40343762	G/A	3.95e-07	0.103
nodes	2010	chr6	42168438	48702058	42736415	G/A	7.64e-06	0.323
nodes	2010	chr9	55765487	59602839	57916680	A/G	3.08e-09	0.387
nodes	2010	chr10	3728881	4596824	3734365	G/A	1.54e-06	0.0565
nodes	2010	chr10	55144781	55398252	55363525	C/T	9.47e-08	0.0261
plant height	2009	chr6	4293124	39625817	36628658	T/G	9.12e-08	0.298
plant height	2009	chr6	41165655	48905545	42138323	G/A	3.59e-12	0.323
plant height	2009	chr7	56212707	59864685	56824751	A/C	9.17e-06	0.119
plant height	2009	chr9	54011658	59525224	57236791	G/A	1.64e-15	0.366
plant height	2010	chr4	52460880	52740480	52613542	G/A	9.45e-08	0.121
plant height	2010	chr6	4293124	48905545	42736415	G/A	7.06e-12	0.325
plant height	2010	chr9	54011658	59525224	57236791	G/A	5.17e-15	0.371
seed color Lab a	2009	chr1	57017032	68413103	61453639	T/C	4.75e-11	0.323
seed color Lab L	2009	chr1	57017032	68413103	61453639	T/C	6.93e-09	0.323
seed color Lab L	2009	chr4	57593530	62881403	61862778	A/C	3.89e-06	0.478
seed color b	2009	chr1	58113965	66633184	61453639	T/C	9.95e-10	0.323
seed color g	2009	chr1	57017032	68413103	61453639	T/C	7.36e-10	0.323
seed color g	2009	chr4	57593530	62881403	61862778	A/C	4.38e-06	0.478
seed color r	2009	chr1	58113965	66633184	61702637	G/C	1.06e-06	0.113
seed color r	2009	chr4	57593530	62881403	58815181	C/G	1.62e-08	0.065
whorls	2010	chr1	52378387	53876258	52858678	T/C	1.1e-06	0.325
whorls	2010	chr1	70353015	71234623	70739754	A/G	2.92e-07	0.442
